# Supplementary material for: Evaluation of synergy between host and pathogen-directed therapies against intracellular Leishmania donovani
Source: Int J Parasitol Drugs Drug Resist. 2019 Aug 21;10:125–32. doi: 10.1016/j.ijpddr.2019.08.004 (PMC6731340; doi:10.1016/j.ijpddr.2019.08.004)
Supplement: Multimedia component 2 [file mmc2.xml]

<?xml version="1.0" encoding="UTF-8" standalone="no"?><data:data><datasets><author>ainsliek@email.unc.edu</author><type>0</type><dataset><value>1</value><reason>Data will be made available on request</reason><comments/></dataset></datasets></data:data>
